# Supplementary material for: Awareness of Multisystem Inflammatory Syndrome in Children Among US Parents: A Cross-Sectional Survey
Source: Open Forum Infect Dis. 2023 Sep 21;10(10):ofad476. doi: 10.1093/ofid/ofad476 (PMC10546954; doi:10.1093/ofid/ofad476)
Supplement: ofad476_Supplementary_Data [file ofad476_supplementary_data.zip]

Archive with 3 entries (3 files):
- MIS-C Survey Supplemental Table 1 06.21.23.docx
- MIS-C Survey Supplemental Table 2 06.21.23.docx
- MIS-C Survey Supplemental File 1 Survey Instrument.docx
